# Supplementary material for: Morphological Features and HIF1-Dependent Processes in the Brain of Progeny of Female Rats Exposed to Maternal Hypoxia
Source: Int J Mol Sci. 2026 Apr 10;27(8):3421. doi: 10.3390/ijms27083421 (PMC13116916; doi:10.3390/ijms27083421)
Supplement: Supplementary file 1 [file ijms-27-03421-s001.zip]

Archive with 1 entries (1 files):
- ijms-4252390-supplementary.pdf
